# Supplementary material for: The Role of Feeding Characteristics in Shaping Gut Microbiota Composition and Function of Ensifera (Orthoptera)
Source: Insects. 2022 Aug 10;13(8):719. doi: 10.3390/insects13080719 (PMC9409189; doi:10.3390/insects13080719)
Supplement: Supplementary file 1 [file insects-13-00719-s001.zip]

Archive with 10 entries (10 files):
- Figure S1.jpg
- Figure S2A.jpg
- Figure S2B.jpg
- Figure S3A.jpg
- Figure S3B.jpg
- Figure S3C.jpg
- Figure S3D.jpg
- Table S1.pdf
- Table S2.pdf
- Table S3.pdf
